# Supplementary material for: When Pain Shapes Dental Anxiety: A Cross-Sectional Mediation Study in Patients Requiring Endodontic Treatment
Source: J Clin Med. 2026 Jun 16;15(12):4660. doi: 10.3390/jcm15124660 (PMC13302241; doi:10.3390/jcm15124660)
Supplement: Supplementary file 1 [file jcm-15-04660-s001.zip]

Archive with 1 entries (1 files):
- jcm-4339916-supplementary.pdf
